# Supplementary material for: Evolution of a ZW sex chromosome system in willows
Source: Nat Commun. 2023 Nov 6;14:7144. doi: 10.1038/s41467-023-42880-5 (PMC10628195; doi:10.1038/s41467-023-42880-5)
Supplement: Supplementary file 4 — Supplementary Data 1 [file 41467_2023_42880_MOESM4_ESM.xlsx]

## Sheet: Sheet1
Supplementary Data 1. Sex-associated positions of S. exigua when mapping to S. exigua and S. purpurea reference genome using genome-wide association study.
S. exigua		S. purpurea
Chromosome	Positions	Chromosome	Positions
Chr15	1879509	Chr15	4371403
Chr15	1879535	Chr15	4371446
Chr15	1880663	Chr15	4371447
Chr15	1880734	Chr15	6058824
Chr15	1880762	Chr15	6059052
Chr15	1880951	Chr15	6142774
Chr15	1920149	Chr15	6176639
Chr15	1920162	Chr15	6176644
Chr15	1920174	Chr15	6176651
Chr15	1935251	Chr15	6177092
Chr15	1935265	Chr15	6179423
Chr15	1935387	Chr15	6179433
Chr15	1963778	Chr15	6180891
Chr15	1963951	Chr15	6182439
Chr15	1963972	Chr15	6182464
Chr15	1964010	Chr15	6182482
Chr15	1966175	Chr15	6277500
Chr15	1966185	Chr15	6278535
Chr15	1971912	Chr15	6278738
Chr15	1976401	Chr15	6278768
		Chr15	6278898
		Chr15	6291793
		Chr15	6310577
		Chr15	6334238
		Chr15	6341283
		Chr15	6468236
		Chr15	7230364
		Chr15	7289395
		Chr15	7289429
		Chr15	7289474
		Chr15	7289548
		Chr15	7289549
		Chr15	7289579
		Chr15	7289612
		Chr15	7308166
		Chr15	7308168
		Chr15	7308551
		Chr15	7334961
		Chr15	7338339
		Chr15	7338400
		Chr15	7338458
		Chr15	7346556
		Chr15	7352217
		Chr15	7367995
		Chr15	7373897
		Chr15	7386767
		Chr15	7386997
		Chr15	7387078
		Chr15	7387090
		Chr15	7387207
		Chr15	7387396
		Chr15	7500792
		Chr15	7549933
		Chr15	7549945
		Chr15	7549947
		Chr15	7549953
		Chr15	7549987
		Chr15	7566122
		Chr15	7566145
		Chr15	7580229
		Chr15	7580404
		Chr15	7580406
		Chr15	7582930
		Chr15	7583060
		Chr15	7583076
		Chr15	7595330
