# Supplementary material for: Evolution of a ZW sex chromosome system in willows
Source: Nat Commun. 2023 Nov 6;14:7144. doi: 10.1038/s41467-023-42880-5 (PMC10628195; doi:10.1038/s41467-023-42880-5)
Supplement: Supplementary file 5 — Supplementary Data 2 [file 41467_2023_42880_MOESM5_ESM.xlsx]

## Sheet: Sheet1
Supplementary Data 2. Contigs assembled to Chromosome 15 in S. exigua male (#SE967M) with Hi-C interacting map. "fragment_#" refers to a contig with a substantial portion of the Nanopore assembly
Nanopore contig name	Length of contig assembled to Chr15	Cumulative assembled length on Chr15
contig_9968_:::fragment_2	208690	208690
RC_contig_511_:::fragment_2	946795	1155485
RC_contig_7412_	15845	1171330
RC_contig_7414_	17802	1189132
RC_contig_627_	323130	1512262
contig_10417_:::fragment_2	120260	1632522
contig_9706_	23729	1656251
RC_contig_7417_:::fragment_2	21060	1677311
RC_contig_7415_	195909	1873220
RC_contig_7425_	16422	1889642
contig_7422_	23549	1913191
RC_contig_7428_:prefix	62747	1975938
RC_contig_7431_	186293	2162231
RC_contig_7440_	19921	2182152
contig_6720_	19347	2201499
contig_7441_:prefix	69415	2270914
RC_contig_7443_	95354	2366268
contig_620_:prefix	64636	2430904
contig_1139_	34936	2465840
contig_11007_	231306	2697146
RC_contig_11008_	236921	2934067
contig_637_	178030	3112097
contig_1236_	31611	3143708
contig_9826_	15984	3159692
RC_contig_4315_	806301	3965993
contig_10426_	17135	3983128
RC_contig_10291_:::fragment_2	20381	4003509
contig_11363_:::fragment_2	25000	4028509
RC_contig_760_	188822	4217331
RC_contig_8339_:::fragment_1	266516	4483847
contig_8347_	16475	4500322
RC_contig_8339_:::fragment_3	727192	5227514
contig_4268_	371872	5599386
RC_contig_11196_	19735	5619121
contig_7485_	310438	5929559
contig_7482_	18775	5948334
RC_contig_4471_	174017	6122351
contig_1784_	172322	6294673
contig_6842_	19326	6313999
RC_contig_1786_	106182	6420181
RC_contig_5976_	17164	6437345
contig_5603_:::fragment_2	120822	6558167
RC_contig_4569_	920210	7478377
RC_contig_3990_	101492	7579869
contig_3987_:prefix:prefix	98766	7678635
contig_3981_:::fragment_3	16000	7694635
RC_contig_1715_:prefix:prefix	299804	7994439
contig_3981_:::fragment_1	19645	8014084
RC_contig_1576_	84771	8098855
RC_contig_5604_:::fragment_2	91582	8190437
RC_contig_2745_	17912	8208349
contig_3918_	749795	8958144
contig_2456_	110733	9068877
RC_contig_763_:prefix	51703	9120580
RC_contig_10360_:prefix	49279	9169859
RC_contig_10362_	144447	9314306
RC_contig_10374_	30615	9344921
RC_contig_10378_	62461	9407382
RC_contig_11017_	85903	9493285
RC_contig_4078_	22352	9515637
contig_10381_	21547	9537184
RC_contig_10383_:::fragment_1	135564	9672748
contig_10383_:::fragment_3	37273	9710021
contig_4079_:::fragment_2	49942	9759963
contig_734_:::fragment_2	15166	9775129
contig_10284_:::fragment_1	31616	9806745
RC_contig_10267_:::fragment_1	16183	9822928
RC_contig_3790_	1017260	10840188
RC_contig_5899_:::fragment_1	24116	10864304
RC_contig_1676_:::fragment_2:prefix	320608	11184912
RC_contig_6747_	23274	11208186
contig_6741_	21855	11230041
contig_1734_:::fragment_3	522320	11752361
RC_contig_10399_	18647	11771008
contig_1734_:::fragment_1	181361	11952369
contig_693_:::fragment_3	52185	12004554
contig_8694_	17978	12022532
contig_693_:::fragment_1	276857	12299389
RC_contig_8684_	18820	12318209
contig_1020_	226351	12544560
contig_236_	668429	13212989
RC_contig_303_:::fragment_1	368541	13581530
