# Supplementary material for: Evolution of a ZW sex chromosome system in willows
Source: Nat Commun. 2023 Nov 6;14:7144. doi: 10.1038/s41467-023-42880-5 (PMC10628195; doi:10.1038/s41467-023-42880-5)
Supplement: Supplementary file 6 — Supplementary Data 3 [file 41467_2023_42880_MOESM6_ESM.xlsx]

## Sheet: Sheet1
Supplementary Data 3. Colinearity between Contig 511 of S. exigua and Chr15Z of S. purpurea.
																Genes on contig 511 in the region that is homologous to both the X and Y that are also found on Chr15Z				Genes in contig 511 in the region that is homologous to both the X and Y that are also found on Chr15W
Contig 511 of S.exigua			Chr15Z of S. purpurea					Contig 511 of S.exigua			Chr15W of S. purpurea
Start	End	Direction	Start	End	Direction	Cumulative Collinear Length		Start	End	Direction	Start	End	Direction	Cumulative Collinear Length		Gene Annotation	Start	End		Gene Annotation	Start	End
306388	307669	+	6126426	6127708	-	1282		305856	306387	+	6182346	6182880	+	532		Sapur.15ZG044700	9397	9715		Sapur.15WG058900	39101	40082
307673	307750	+	6381768	6381845	+	1360		308028	314025	+	6217700	6223730	+	6530		Sapur.15ZG047400	54323	55226		Sapur.15WG007100	162562	162899
314423	317100	+	6086234	6088954	-	4038		319672	329141	+	6235652	6245140	+	16000		Sapur.15ZG046800	75950	76228		Sapur.15WG046000	202956	204101
317101	319660	+	6075387	6077961	-	6598		337384	337655	+	5940739	5941010	+	16272		Sapur.15ZG046100	91849	94194		Sapur.15WG056000	225579	227443
329142	330312	+	6064613	6065838	-	7769		337659	337880	+	6595858	6596079	-	16494		Sapur.15ZG047100	100833	102280		Sapur.15WG056800	233855	237887
330323	331228	+	6057165	6058161	-	8675		346975	347387	+	5119808	5120179	+	16907		Sapur.15ZG044300	104257	105359		Sapur.15WG057300	298432	301692
336611	337383	+	5710637	5711383	-	9448		348551	349237	+	6250207	6250892	+	17594		Sapur.15ZG046300	111437	111478		Sapur.15WG057400	302419	305436
345950	346264	+	5948886	5949200	+	9763		378277	378992	+	6252498	6253229	+	18310		Sapur.15ZG047300	150145	151081		Sapur.15WG057500	308268	328779
349239	351400	+	6049619	6051846	-	11925		383709	385562	+	6271805	6273700	+	20164		Sapur.15ZG046900	164435	165929		Sapur.15WG057700	420532	421165
351401	352071	+	6048591	6049321	-	12596		391073	392764	+	6273714	6275436	+	21856		Sapur.15ZG047200	171458	179127		Sapur.15WG057900	471774	472688
355423	355539	+	3701410	3701523	+	12713		401952	402888	+	6288912	6289879	+	22793		Sapur.15ZG047800	205133	205906
365972	366410	+	4095619	4096051	-	13152		417870	417956	+	6290295	6290381	+	22880		Sapur.15ZG047900	222509	223326
371886	371997	+	4876012	4876116	+	13264		419754	421744	+	6290382	6292397	+	24871		Sapur.15ZG056100	260534	261059
377892	378268	+	6048212	6048590	-	13641		422621	424186	+	6293452	6295098	+	26437		Sapur.15ZG056000	270435	270941
378994	380959	+	6045115	6047261	-	15607		427992	428205	+	5384683	5384897	-	26651		Sapur.15ZG055400	394174	395817
381499	381912	+	6041829	6042273	-	16021		466163	466352	+	5269928	5270113	-	26841		Sapur.15ZG055200	469028	471283
381913	383684	+	6037773	6039511	-	17793		467092	468547	+	6301183	6302561	+	28297
392767	397377	+	6027453	6032272	-	22404		472769	473548	+	6319105	6319870	+	29077
397378	401081	+	6023283	6027002	-	26108		473550	475760	+	6321617	6323820	+	31288
401499	401801	+	6022546	6022847	-	26411		476551	477315	+	6330201	6330954	+	32053
410329	410827	+	3282927	3283418	+	26910		479568	479803	+	6330955	6331202	+	32289
421745	422598	+	6014434	6015311	-	27764		518004	523027	+	6331283	6336313	+	37313
426786	427053	+	7465191	7465459	+	28032		536569	537827	+	6345744	6347012	+	38572
438136	439797	+	6004982	6006606	-	29694		540775	545948	+	6347183	6352340	+	43746
468552	472768	+	5999002	6003243	-	33911		546105	548114	+	6352341	6354360	+	45756
476180	476456	+	3116370	3116639	-	34188		549128	549499	+	6355351	6355753	+	46128
479815	483748	+	3540777	3544714	-	38122		549707	549864	+	6355781	6355946	+	46286
483751	483828	+	5990855	5990932	-	38200		554863	555059	+	6370263	6370461	+	46483
523158	531751	+	5974723	5983423	-	46794		557752	558971	+	6370462	6371752	+	47703
539698	539866	+	5973331	5973512	-	46963		559200	559274	+	6371781	6371855	+	47778
570285	572414	+	5928509	5930658	-	49093		559309	559610	+	6372040	6372344	+	48080
579758	580679	+	5921604	5922570	-	50015		563774	565245	+	6372346	6373850	+	49552
580686	580957	+	5921141	5921400	-	50287		565247	566474	+	6385741	6387010	+	50780
585059	585120	+	3277450	3277511	+	50349		566475	567943	+	6387533	6389033	+	52249
587240	587860	+	5858952	5859574	+	50970		568597	569257	+	6389038	6389717	+	52910
614152	615202	+	4667052	4668115	-	52021		569941	570278	+	6366814	6367141	+	53248
615203	619118	+	5866615	5870647	+	55937		573376	573640	+	6391850	6392115	+	53513
619427	619699	+	5872538	5872831	+	56210		575206	579757	+	6392422	6397105	+	58065
623377	624459	+	4609672	4610773	-	57293		593388	596095	+	5381830	5384552	-	60773
624462	624619	+	5879020	5879177	+	57451		606219	606325	+	5392935	5393041	-	60880
626981	627317	+	5894757	5895150	+	57788		612176	612823	+	6472310	6472960	-	61528
631323	632400	+	5855389	5856570	-	58866		621452	622163	+	6459837	6460625	-	62240
635750	636692	+	5849770	5850751	-	59809		627342	627689	+	6189718	6190066	-	62588
640068	640174	+	5836392	5836498	-	59916		632402	635749	+	6489291	6492869	+	65936
641999	642400	+	5036796	5037234	+	60318		639667	640065	+	5317012	5317411	-	66335
720101	720209	+	6146104	6146211	-	60427		640175	641998	+	6504918	6506769	+	68159
725082	725538	+	4773198	4773654	+	60884		642402	642705	+	4297147	4297450	+	68463
729842	731901	+	6301718	6303965	+	62944		645116	646301	+	5943392	5944589	-	69649
731905	732478	+	6323166	6323803	-	63518		646302	646714	+	6595384	6595827	+	70062
732485	733323	+	6304782	6305701	+	64357		666333	667589	+	6701725	6702965	+	71319
733326	736347	+	6318722	6321773	-	67379		668370	668758	+	5974850	5975254	+	71708
739048	740189	+	6404753	6405974	+	68521		668822	668941	+	6704746	6704865	+	71828
743331	743419	+	6406642	6406728	-	68610		671285	672569	+	6691150	6692484	-	73113
750761	751225	+	6688644	6689157	-	69075		686273	686641	+	5980089	5980458	-	73482
756112	756408	+	6368430	6368725	-	69372		688221	689526	+	6629905	6631198	-	74788
758731	758864	+	6368296	6368429	-	69506		701045	701291	+	5317659	5317899	+	75035
758875	760240	+	6364120	6365504	-	70872		702739	704633	+	5313091	5314994	+	76930
760356	762254	+	6362180	6364079	-	72771		707487	707661	+	5915982	5916156	+	77105
762255	764259	+	6359786	6361798	-	74776		708678	710215	+	5916374	5917937	+	78643
770598	771254	+	6415488	6416154	+	75433		712228	712979	+	6617724	6618463	-	79395
772458	773859	+	6416158	6417555	+	76835		712980	713609	+	6616872	6617502	-	80025
780214	780411	+	6417580	6417776	+	77033		720991	721921	+	5316038	5316967	-	80956
781765	782984	+	6417819	6419066	+	78253		737801	737912	+	6380785	6380896	+	81068
783009	789593	+	6419229	6425846	+	84838		742774	743110	+	6270262	6270597	+	81405
789594	791420	+	6426097	6427958	+	86665		755596	756034	+	5580155	5580596	-	81844
791421	791988	+	6238238	6238804	-	87233		778603	780212	+	6060614	6062324	-	83454
794089	794732	+	6409957	6410583	+	87877		792189	793266	+	6128724	6129795	-	84532
795376	795476	+	6428040	6428140	+	87978		842828	842947	+	6438746	6438865	+	84652
796403	796455	+	2831538	2831590	+	88031		891456	891523	+	6374323	6374390	-	84720
796756	798217	+	6428142	6429644	+	89493		928025	928945	+	5573939	5574870	+	85641
799834	799966	+	6429645	6429777	+	89626		931144	931358	+	5201904	5202121	+	85856
799967	800164	+	6430973	6431175	+	89824		934328	934643	+	5914207	5914532	+	86172
826761	827097	+	3927404	3927737	+	90161		962418	962673	+	6704411	6704669	+	86428
864636	865013	+	6113184	6113566	+	90539
891913	893339	+	6475518	6476946	+	91966
894748	896220	+	6478436	6479946	+	93439
896241	900634	+	6480148	6484654	+	97833
901906	902622	+	6484655	6485368	+	98550
902759	903018	+	6485680	6485937	+	98810
903019	904023	+	6486459	6487416	+	99815
904498	905177	+	6492545	6493269	+	100495
907996	908341	+	3698922	3699267	-	100841
928946	929472	+	2551182	2551752	-	101368
943215	943392	+	6516223	6516442	+	101546
944540	944648	+	6517124	6517233	+	101655
951659	952185	+	6522124	6522641	+	102182
958293	960504	+	5378698	5380893	+	104394
