# Supplementary material for: Evolution of a ZW sex chromosome system in willows
Source: Nat Commun. 2023 Nov 6;14:7144. doi: 10.1038/s41467-023-42880-5 (PMC10628195; doi:10.1038/s41467-023-42880-5)
Supplement: Supplementary file 7 — Supplementary Data 4 [file 41467_2023_42880_MOESM7_ESM.xlsx]

## Sheet: Sheet1
Supplementary Data 4. Shared ancestry among Y, Z, and W implied by similarities on sex-associated alleles.
Alleles from S. purpurea reference				Genotype of S. exigua mother	Alleles from 10 S. purpurea male										Alleles from 12 S. exigua half-sibs X																									Alleles from 12 S. exigua half-sibs Y
CHROM	POS	W-allele	Alt Allele	SE916F	00-01-091	00-01-105	01-01-001	01-01-029	01-01-031	03-01-022	03-01-024	03-01-025	PU119	PU134	SE916-HS102X	SE916-HS26_X	SE916-HS27_X	SE916-HS31_X	SE916-HS35_X	SE916-HS36_X	SE916-HS37_X	SE916-HS39_X	SE916-HS46_X	SE916-HS49_X	SE916-HS50_X	SE916-HS57_X	SE916-HS58_X	SE916-HS59_X	SE916-HS60_X	SE916-HS63_X	SE916-HS68_X	SE916-HS72_X	SE916-HS73_X	SE916-HS75_X	SE916-HS76_X	SE916-HS77_X	SE916-HS84_X	SE916-HS94_X	SE916-HS95_X	SE916-HS08_Y	SE916-HS09_Y	SE916-HS10_Y	SE916-HS11_Y	SE916-HS28_Y	SE916-HS29_Y	SE916-HS30_Y	SE916-HS32_Y	SE916-HS34_Y	SE916-HS40_Y
Chr15W	6278738	A	G	1|1	A	A	A	A	A	A	A	A	A	A	G	G	G	G	G	G	G	G	G	G	G	G	G	G	G	G	G	G	G	G	G	A	G	G	G	A	A	A	A	A	A	A	A	A	A
Chr15W	6278768	G	A	1|1	G	G	G	G	G	G	G	G	G	G	A	A	A	A	A	A	A	A	A	A	A	A	A	A	A	A	A	A	A	A	A	G	A	A	A	G	G	G	G	G	G	G	G	G	G
Chr15W	6277500	T	A	1|1	T	T	T	T	T	T	T	T	T	T	A	A	A	A	A	A	A	A	A	A	A	A	A	A	A	A	A	A	A	A	A	A	A	A	A	T	T	T	T	T	T	T	T	T	T
Chr15W	6341283	C	A	1|1	C	C	C	C	C	C	C	C	C	C	A	A	A	A	A	A	A	A	A	A	A	A	A	A	A	A	A	A	A	A	A	A	A	A	A	C	C	C	C	C	C	C	C	C	C
Chr15W	6468236	G	A	1|1	G	G	G	G	G	G	G	G	G	G	A	A	A	A	A	A	A	A	A	A	A	A	A	A	A	A	A	A	A	A	A	A	A	A	A	G	G	G	G	G	G	G	G	G	G
Chr15W	7308166	A	G	1|1	A	A	A	A	A	A	A	A	A	A	G	G	G	G	G	G	G	G	G	G	G	G	G	G	G	G	G	G	G	G	G	G	G	G	G	A	A	A	A	A	A	A	A	A	A
Chr15W	7308168	C	A	1|1	C	C	C	C	C	C	C	C	C	C	A	A	A	A	A	A	A	A	A	A	A	A	A	A	A	A	A	A	A	A	A	A	A	A	A	C	C	C	C	C	C	C	C	C	C
Chr15W	7334961	A	T	1|1	A	A	A	A	A	A	A	A	A	A	T	T	T	T	T	T	T	T	T	T	T	T	T	T	T	T	T	T	T	T	T	T	T	T	T	A	A	A	A	A	A	A	A	A	A
Chr15W	7338400	A	G	1|1	A	A	A	A	A	A	A	A	A	A	G	G	G	G	G	G	G	G	G	G	G	G	G	G	G	G	G	G	G	G	G	G	G	G	G	A	A	A	A	A	A	A	A	A	A
Chr15W	7338458	A	G	1|1	A	A	A	A	A	A	A	A	A	A	G	G	G	G	G	G	G	G	G	G	G	G	G	G	G	G	G	G	G	G	G	G	G	G	G	A	A	A	A	A	A	A	A	A	A
Chr15W	7352217	T	A	1|1	T	T	T	T	T	T	T	T	T	T	A	A	A	A	A	A	A	A	A	A	A	A	A	A	A	A	A	A	A	A	A	A	A	A	A	T	T	T	T	T	T	T	T	T	T
Chr15W	7373897	A	G	1|1	A	A	A	A	A	A	A	A	A	A	G	G	G	G	G	G	G	G	G	G	G	G	G	G	G	G	G	G	G	G	G	G	G	G	G	A	A	A	A	A	A	A	A	A	A
Chr15W	7387078	G	A	1|1	G	G	G	G	G	G	G	G	G	G	A	A	A	A	A	A	A	A	A	A	A	A	A	A	A	A	A	A	A	A	A	A	A	A	A	G	G	G	G	G	G	G	G	G	G
Chr15W	7387090	A	C	1|1	A	A	A	A	A	A	A	A	A	A	C	C	C	C	C	C	C	C	C	C	C	C	C	C	C	C	C	C	C	C	C	C	C	C	C	A	A	A	A	A	A	A	A	A	A
Chr15W	7580404	T	A	1|1	T	T	T	T	T	T	T	T	T	T	A	A	A	A	A	A	A	A	A	A	A	A	A	A	A	A	A	A	A	A	A	A	A	A	A	T	T	T	T	T	T	T	T	T	T
Chr15W	7580406	A	G	1|1	A	A	A	A	A	A	A	A	A	A	G	G	G	G	G	G	G	G	G	G	G	G	G	G	G	G	G	G	G	G	G	G	G	G	G	A	A	A	A	A	A	A	A	A	A
Chr15W	7582930	T	A	1|1	T	T	T	T	T	T	T	T	T	T	A	A	A	A	A	A	A	A	A	A	A	A	A	A	A	A	A	A	A	A	A	A	A	A	A	T	T	T	T	T	T	T	T	T	T
Chr15W	6059052	C	T	1|1	C	C	C	C	C	C	C	C	C	C	T	T	T	T	T	T	T	T	T	T	T	T	T	T	T	T	T	T	T	T	T	T	T	T	T	C	C	C	C	C	C	C	C	C	C
Chr15W	8359542	G	A	1|1	G	G	G	G	G	G	G	G	G	G	A	A	A	A	A	A	A	A	A	A	A	A	A	A	A	A	A	A	A	A	A	A	A	A	G	G	G	G	G	A	G	G	G	G	G
Chr15W	7289474	G	T	1|1	G	G	G	G	G	G	G	G	G	G	T	T	T	T	T	T	T	T	T	T	T	T	T	T	T	T	T	T	T	T	T	T	T	T	T	G	G	G	G	G	G	G	G	T	G
Chr15W	8352593	C	A	1|1	C	C	C	C	C	C	C	C	C	C	A	A	A	A	A	A	A	A	A	A	A	A	A	A	A	A	A	A	A	A	A	A	A	A	A	C	C	C	C	A	C	C	C	C	C
Chr15W	8359191	C	T	1|1	C	C	C	C	C	C	C	C	C	C	T	T	T	T	T	T	T	T	T	T	T	T	T	T	T	T	T	T	T	T	T	T	T	T	T	C	C	C	C	T	C	C	C	C	C
Chr15W	8359477	T	G	1|1	T	T	T	T	T	T	T	T	T	T	G	G	G	G	G	G	G	G	G	G	G	G	G	G	G	G	G	G	G	G	G	G	G	G	G	T	T	T	T	G	T	T	T	T	T
Chr15W	7289429	T	C	1|1	T	T	T	T	T	T	T	T	T	T	C	C	C	C	C	C	C	C	C	C	C	C	C	C	C	C	C	C	C	C	C	C	C	C	C	T	T	T	C	T	T	T	T	C	T
Chr15W	8312500	G	T	0|0	T	T	T	T	T	T	T	T	T	T	T	G	G	T	G	G	T	T	T	G	G	T	T	T	T	T	G	G	T	T	G	T	T	T	T	G	T	T	T	G	T	T	T	T	T
Chr15W	8312503	G	T	1|1	G	G	G	G	G	G	G	G	G	G	T	G	G	T	G	G	T	T	T	G	G	T	T	T	T	T	G	G	T	T	G	T	T	T	T	G	T	T	T	G	T	T	T	T	T
Chr15W	8312508	A	G	1|1	A	A	A	A	A	A	A	A	A	A	G	A	A	G	A	A	G	G	G	A	A	G	G	G	G	G	A	A	G	G	A	G	G	G	G	A	G	G	G	A	G	G	G	G	G
Chr15W	8326228	C	T	0|0	T	T	T	T	T	T	T	T	T	T	T	C	C	T	C	C	T	T	T	C	C	T	T	T	T	T	C	C	T	T	C	T	T	T	T	C	T	T	T	C	T	T	T	T	T
Chr15W	8345826	T	A	0|0	A	A	A	A	A	A	A	A	A	A	A	T	T	A	T	T	A	A	A	T	T	A	A	A	A	A	T	T	A	A	T	A	A	A	A	A	A	A	A	T	A	A	A	A	A
Chr15W	8346031	T	A	0|0	A	A	A	A	A	A	A	A	A	A	A	T	T	A	T	T	A	A	A	T	T	A	A	A	A	A	T	T	A	A	T	A	A	A	A	A	A	A	A	T	A	A	A	A	A
[truncated: 9 more columns]
