# Supplementary material for: Evolution of a ZW sex chromosome system in willows
Source: Nat Commun. 2023 Nov 6;14:7144. doi: 10.1038/s41467-023-42880-5 (PMC10628195; doi:10.1038/s41467-023-42880-5)
Supplement: Supplementary file 8 — Supplementary Data 5 [file 41467_2023_42880_MOESM8_ESM.xlsx]

## Sheet: Sheet1
Supplementary Data 5. BLASTn output of P. trichocarpa RR17 sequence aligned to S. purpurea genome and S. exigua genome.
(qseqid=Query Sequence ID; sseqid=Subject Sequence ID; pident=Percentage Identity; gapopen=Number of Gaps; qstart=Query Start Position; qend=Query End Position; sstart=Subject Start Position; send=Subject End Position)
S. purpurea														S. exigua
qseqid	sseqid	pident	length	mismatch	gapopen	qstart	qend	sstart	send	evalue	bitscore	Interpretation		qseqid	sseqid	pident	length	mismatch	gapopen	qstart	qend	sstart	send	evalue	bitscore	Interpretation
XM_024590879.1	Chr19	89.394	66	7	0	683	748	8281869	8281934	1.69e-14	84.2			XM_024590879.1	Chr19	84.397	141	16	5	1	135	9750046	9750186	1.7e-29	134	Exon 1
XM_024590879.1	Chr19	91.139	79	7	0	759	837	8282030	8282108	1e-21	108			XM_024590879.1	Chr19	82.609	115	15	1	205	319	9750230	9750339	2.24e-18	97.1	Exon 2
XM_024590879.1	Chr19	96	75	3	0	835	909	8282198	8282272	3.58e-26	122			XM_024590879.1	Chr19	83.938	193	21	6	499	681	9750498	9750690	2.79e-42	176	Exon 3
XM_024590879.1	Chr19	82.051	195	10	7	902	1094	8282386	8282557	2.75e-32	143			XM_024590879.1	Chr19	89.394	66	7	0	683	748	9751279	9751344	1.74e-14	84.2	Exon 3
XM_024590879.1	Chr19	83.333	198	11	11	902	1097	8301035	8300858	2.11e-38	163			XM_024590879.1	Chr19	94.937	79	4	0	759	837	9751443	9751521	1.03e-26	124	Exon 4
XM_024590879.1	Chr19	92.308	78	3	1	835	909	8301226	8301149	1e-21	108			XM_024590879.1	Chr19	96	75	3	0	835	909	9751611	9751685	3.69e-26	122	Exon 5
XM_024590879.1	Chr19	89.873	79	8	0	759	837	8301394	8301316	4.67e-20	102			XM_024590879.1	Chr19	84.167	240	12	7	902	1136	9751806	9752024	2.75e-52	209	Exon 5
XM_024590879.1	Chr19	89.394	66	7	0	683	748	8301555	8301490	1.69e-14	84.2			XM_024590879.1	Chr19	83.688	141	17	4	1	135	9967713	9967853	7.93e-28	128	Exon 1
XM_024590879.1	Chr19	77.139	713	102	32	1	684	8302940	8302260	9.02e-97	357			XM_024590879.1	Chr19	82.609	115	15	1	205	319	9967897	9968006	2.24e-18	97.1	Exon 2
XM_024590879.1	Chr19	81.818	77	14	0	765	841	9442150	9442226	6.12e-09	65.8			XM_024590879.1	Chr19	83.938	193	21	6	499	681	9968166	9968358	2.79e-42	176	Exon 3
XM_024590879.1	Chr19	84.746	59	5	1	916	970	14013759	14013817	3.68e-06	56.5			XM_024590879.1	Chr19	89.394	66	7	0	683	748	9968947	9969012	1.74e-14	84.2	Exon 3
XM_024590879.1	Chr15Z	77.306	683	85	35	26	681	6247206	6247845	3.27e-91	339	Sp1		XM_024590879.1	Chr19	94.937	79	4	0	759	837	9969111	9969189	1.03e-26	124	Exon 4
XM_024590879.1	Chr15Z	77.405	686	92	33	26	684	6249220	6248571	1.51e-94	350	Sp1*		XM_024590879.1	Chr19	96	75	3	0	835	909	9969279	9969353	3.69e-26	122	Exon 5
XM_024590879.1	Chr15Z	79.545	132	15	6	530	651	6304426	6304297	1.69e-14	84.2	Sp2		XM_024590879.1	Chr19	84.167	240	12	7	902	1136	9969474	9969692	2.75e-52	209	Exon 5
XM_024590879.1	Chr15Z	75.286	437	56	32	64	488	6304833	6304437	7.59e-38	161	Sp3		XM_024590879.1	Chr19	83.75	240	11	8	902	1136	9977894	9977678	4.61e-50	202	Exon 5
XM_024590879.1	Chr15Z	84.483	58	8	1	253	309	6304851	6304908	3.68e-06	56.5	Sp4		XM_024590879.1	Chr19	96	75	3	0	835	909	9978089	9978015	3.69e-26	122	Exon 5
XM_024590879.1	Chr15Z	83.871	93	15	0	587	679	6305396	6305488	3.63e-16	89.8	Sp5		XM_024590879.1	Chr19	94.937	79	4	0	759	837	9978257	9978179	1.03e-26	124	Exon 4
XM_024590879.1	Chr15Z	86.301	73	10	0	837	909	6306261	6306333	2.19e-13	80.5	Sp6		XM_024590879.1	Chr19	89.394	66	7	0	683	748	9978421	9978356	1.74e-14	84.2	Exon 3
XM_024590879.1	Chr15Z	75	140	27	7	903	1040	6306366	6306499	1.02e-06	58.4	Sp7		XM_024590879.1	Chr19	81.905	210	25	9	485	684	9979235	9979029	6.04e-39	165	Exon 3
XM_024590879.1	Chr15Z	80.22	91	16	2	912	1001	6321096	6321007	1.7e-09	67.6	Sp8		XM_024590879.1	Chr19	85.417	96	7	3	205	300	9979495	9979407	2.89e-17	93.5	Exon 2
XM_024590879.1	Chr15Z	86.301	73	10	0	837	909	6321210	6321138	2.19e-13	80.5	Sp6*		XM_024590879.1	Chr19	83.688	141	17	5	1	135	9979679	9979539	7.93e-28	128	Exon 1
XM_024590879.1	Chr15Z	86.022	93	13	0	587	679	6322058	6321966	1.68e-19	100	Sp5*		XM_024590879.1	Chr19	81.818	77	14	0	765	841	14303537	14303613	6.31e-09	65.8	low similarity
XM_024590879.1	Chr15Z	77.114	402	59	24	63	454	6322942	6323320	4.47e-50	202	Sp9		XM_024590879.1	Chr19	81.429	70	11	2	908	976	14303882	14303950	3.8e-06	56.5	low similarity
XM_024590879.1	Chr15Z	78.788	132	16	6	530	651	6323363	6323492	7.86e-13	78.7	Sp2*		XM_024590879.1	Chr19	85.246	61	5	3	916	972	19399974	19400034	2.93e-07	60.2	low similarity
XM_024590879.1	Chr15Z	87.097	93	12	0	587	679	6330563	6330471	3.61e-21	106	Sp5*		XM_024590879.1	Chr15	84.211	76	9	3	577	651	985861	985788	1.36e-10	71.3	Se1
XM_024590879.1	Chr15W	75.477	681	97	34	37	681	8795476	8796122	4.35e-70	268	Exon 1		XM_024590879.1	Chr15	84.746	59	7	2	253	309	986175	986233	1.06e-06	58.4	Se2
XM_024590879.1	Chr15W	89.394	66	7	0	683	748	8796684	8796749	1.69e-14	84.2	Exon 2		XM_024590879.1	Chr15	77.049	183	31	10	500	675	986559	986737	8.04e-18	95.3	Se3
XM_024590879.1	Chr15W	94.937	79	4	0	759	837	8796845	8796923	9.96e-27	124	Exon 3		XM_024590879.1	Chr15	83.562	73	12	0	837	909	987512	987584	4.88e-10	69.4	Se4
XM_024590879.1	Chr15W	94.667	75	4	0	835	909	8797013	8797087	1.67e-24	117	Exon 4		XM_024590879.1	Chr15	75	140	27	7	903	1040	987617	987750	1.06e-06	58.4	Se5
XM_024590879.1	Chr15W	84.322	236	15	5	902	1136	8797201	8797415	7.43e-53	211	Exon 5		XM_024590879.1	Chr13	77.778	243	40	12	902	1137	12633350	12633115	1.32e-30	137
XM_024590879.1	Chr15W	84.322	236	14	8	902	1136	8828397	8828184	2.67e-52	209	Exon 5		XM_024590879.1	Chr13	86.111	72	9	1	838	908	12633531	12633460	2.91e-12	76.8
XM_024590879.1	Chr15W	94.667	75	4	0	835	909	8828585	8828511	1.67e-24	117	Exon 4		XM_024590879.1	Chr13	83.784	74	12	0	759	832	12633655	12633582	1.36e-10	71.3
XM_024590879.1	Chr15W	94.937	79	4	0	759	837	8828753	8828675	9.96e-27	124	Exon 3		XM_024590879.1	Chr13	80.769	78	12	3	684	759	12633828	12633752	1.06e-06	58.4
XM_024590879.1	Chr15W	89.394	66	7	0	683	748	8828914	8828849	1.69e-14	84.2	Exon 2
XM_024590879.1	Chr15W	75.628	677	96	33	43	684	8830115	8829473	3.36e-71	272	Exon 1
XM_024590879.1	Chr15W	75.588	680	97	34	37	681	8842199	8842844	3.36e-71	272	Exon 1
XM_024590879.1	Chr15W	89.394	66	7	0	683	748	8843406	8843471	1.69e-14	84.2	Exon 2
XM_024590879.1	Chr15W	94.937	79	4	0	759	837	8843567	8843645	9.96e-27	124	Exon 3
XM_024590879.1	Chr15W	94.667	75	4	0	835	909	8843735	8843809	1.67e-24	117	Exon 4
XM_024590879.1	Chr15W	84.322	236	15	5	902	1136	8843923	8844137	7.43e-53	211	Exon 5
XM_024590879.1	Chr15W	84.322	236	15	5	902	1136	9007230	9007016	7.43e-53	211	Exon 5
XM_024590879.1	Chr15W	94.667	75	4	0	835	909	9007418	9007344	1.67e-24	117	Exon 4
XM_024590879.1	Chr15W	94.937	79	4	0	759	837	9007586	9007508	9.96e-27	124	Exon 3
XM_024590879.1	Chr15W	89.394	66	7	0	683	748	9007747	9007682	1.69e-14	84.2	Exon 2
XM_024590879.1	Chr15W	75.516	678	96	34	43	684	9008949	9008306	4.35e-70	268	Exon 1
XM_024590879.1	Chr13	83.544	79	13	0	759	837	14476854	14476932	1.02e-11	75
XM_024590879.1	Chr13	87.5	72	8	1	838	908	14476981	14477052	6.08e-14	82.4
XM_024590879.1	Chr13	86.813	91	11	1	902	991	14477151	14477241	1.68e-19	100
XM_024590879.1	Chr13	79.545	132	18	8	1010	1137	14477281	14477407	4.7e-15	86.1
XM_024590879.1	Chr01	81.429	70	12	1	774	842	1482991	1482922	3.68e-06	56.5
