# Supplementary material for: Evolution of a ZW sex chromosome system in willows
Source: Nat Commun. 2023 Nov 6;14:7144. doi: 10.1038/s41467-023-42880-5 (PMC10628195; doi:10.1038/s41467-023-42880-5)
Supplement: Supplementary file 9 — Supplementary Data 6 [file 41467_2023_42880_MOESM9_ESM.xlsx]

## Sheet: Sheet1
Supplementary Data 6. Positions of RR17 partial duplicates between S. exigua and S. purpurea
S. purpurea					S. exigua
Partial Duplicates Name	Start Position on P. trichocarpa RR17	End Position on P. trichocarpa RR17	Start Position on Chr15Z	End Position on Chr15Z	Partial Duplicates Name	Start Position on P. trichocarpa RR17	End Position on P. trichocarpa RR17	Start Position on Chr15	End Position on Chr15
Sp2	530	651	6304426	6304297	Se1	577	651	985861	985788
Sp4	253	309	6304851	6304908	Se2	253	309	986175	986233
Sp5	587	679	6305396	6305488	Se3	500	675	986559	986737
Sp6	837	909	6306261	6306333	Se4	837	909	987512	987584
Sp7	903	1040	6306366	6306499	Se5	903	1040	987617	987750
